# Supplementary material for: Methylation of DIRAS1 promotes colorectal cancer progression and may serve as a marker for poor prognosis
Source: Clin Epigenetics. 2017 May 10;9:50. doi: 10.1186/s13148-017-0348-0 (PMC5424295; doi:10.1186/s13148-017-0348-0)
Supplement: Supplementary file 1 — Nucleotide sequences of the primers used in this study. (XLS 25 kb) [file 13148_2017_348_MOESM1_ESM.xls]

## Sheet: Sheet1
Table S1. Nucleotide sequences of the primers used in this study
Primer Name	Sequence (5'-3')	Note
DIRAS1-F	GCCAGCGGACACCGGAGC	RT-PCR
DIRAS1-R	ACCACGCGGTAATCGTTACTCT
GAPDH-F	GACCACAGTCCATGCCATCAC
GAPDH-R	GTCCACCACCCTGTTGCTGTA
DIRAS1-MSP-mF	GTTTTTATTTCGAGGGAGGGC	MSP
DIRAS1-MSP-mR	GCCCCACGCGAAACCCCTACC
DIRAS1-MSP-uF	GTTTTTATTTTGAGGGAGGGT
DIRAS1-MSP-uR	ACCCCACACAAAACCCCTACC
DIRAS1-BSSQ-F	TGYGTGTGATYGGGTTTTAGTY	BSSQ
DIRAS1-BSSQ-R	RCCRCCCRACCAAAATCACC
